# Supplementary material for: Visibly constraining an agent modulates observers’ automatic false-belief tracking
Source: Sci Rep. 2020 Jul 9;10:11311. doi: 10.1038/s41598-020-68240-7 (PMC7347931; doi:10.1038/s41598-020-68240-7)
Supplement: Supplementary file 1 — Supplementary file1 (XLSX 40 kb) [file 41598_2020_68240_MOESM1_ESM.xlsx]

## Sheet: Notes
Notes
EXP_ID: experimental ID number
Gender: 1 = male and 2 = female
Age = years
Group Version: 1 = Free Agent Version; 2 = Constrained Agent Version: 3 = Loose Sheet Version

## Sheet: Data for Main Analyses
EXP_ID	Gender	Age	Group Version	P+A+ (Hand Place)	P+A- (Hand Place)	P-A+ (Hand Place)	P-A- (Hand Place)	P+A+ (Foot Place)	P+A- (Foot Place)	P-A+ (Foot Place)	P-A- (Foot Place)	P+A+ (Combined)	P+A- (Combined)	P-A+ (Combined)	P-A- (Combined)
1	1	22	1	2.72	2.81	2.78	2.82	2.61	2.69	2.63	2.71	2.67	2.75	2.71	2.76
2	2	21	1	2.68	2.65	2.64	2.65	2.56	2.53	2.6	2.65	2.62	2.59	2.62	2.65
3	2	18	1	2.57	2.59	2.62	2.68	2.61	2.66	2.57	2.69	2.59	2.63	2.59	2.69
4	2	19	1	2.71	2.72	2.74	2.78	2.74	2.76	2.76	2.74	2.73	2.74	2.75	2.76
5	2	17	1	2.73	2.81	2.87	2.88	2.68	2.86	2.92	2.79	2.71	2.84	2.9	2.84
6	1	18	1	2.56	2.58	2.69	2.64	2.62	2.64	2.72	2.8	2.59	2.61	2.71	2.72
7	2	18	1	2.58	2.54	2.7	2.73	2.53	2.62	2.53	2.53	2.55	2.58	2.62	2.63
8	2	20	1	2.69	2.83	2.8	2.91	2.73	2.82	2.81	2.9	2.71	2.83	2.8	2.91
9	2	18	1	2.81	2.83	2.79	2.84	2.77	2.8	2.76	2.78	2.79	2.82	2.78	2.81
10	2	18	1	2.75	2.79	2.84	2.89	2.6	2.69	2.76	2.84	2.68	2.74	2.8	2.87
11	1	18	1	2.66	2.63	2.72	2.62	2.74	2.72	2.64	2.7	2.7	2.68	2.68	2.66
12	2	19	1	2.63	2.65	2.67	2.67	2.58	2.59	2.55	2.6	2.61	2.62	2.61	2.64
13	2	19	1	2.87	2.95	2.93	2.98	2.98	2.91	3	2.94	2.93	2.93	2.97	2.96
14	2	19	1	2.53	2.65	2.64	2.65	2.55	2.69	2.64	2.73	2.54	2.67	2.64	2.69
15	2	18	1	2.73	2.7	2.81	2.79	2.66	2.64	2.69	2.7	2.7	2.67	2.75	2.75
16	2	18	1	2.72	2.73	2.83	2.85	2.71	2.82	2.88	2.94	2.72	2.78	2.86	2.9
18	2	18	1	2.67	2.72	2.73	2.7	2.69	2.69	2.74	2.76	2.68	2.71	2.74	2.73
19	2	17	1	2.87	2.88	2.78	2.91	2.77	2.78	2.85	2.91	2.82	2.83	2.82	2.91
20	1	18	1	2.62	2.55	2.67	2.7	2.49	2.52	2.47	2.55	2.56	2.54	2.57	2.63
21	1	20	1	2.72	2.76	2.76	2.76	2.6	2.68	2.69	2.72	2.66	2.72	2.72	2.74
22	2	18	1	2.71	2.67	2.71	2.77	2.6	2.67	2.65	2.62	2.66	2.67	2.68	2.7
134	2	18	1	2.72	2.68	2.75	2.81	2.56	2.62	2.74	2.65	2.64	2.65	2.75	2.73
140	1	20	1	2.71	2.72	2.71	2.77	2.57	2.65	2.68	2.65	2.64	2.69	2.7	2.71
23	2	21	1	2.75	2.71	2.78	2.75	2.79	2.78	2.89	2.91	2.77	2.75	2.84	2.83
24	2	18	1	2.66	2.75	2.77	2.78	2.79	2.9	2.8	2.89	2.73	2.83	2.79	2.84
26	2	18	1	2.65	2.65	2.67	2.75	2.65	2.69	2.69	2.66	2.65	2.67	2.68	2.71
27	1	22	1	2.62	2.66	2.67	2.75	2.63	2.55	2.64	2.62	2.63	2.61	2.66	2.69
28	2	18	1	2.53	2.7	2.72	2.72	2.69	2.6	2.59	2.66	2.61	2.65	2.66	2.69
29	2	18	1	2.61	2.61	2.7	2.68	2.73	2.8	2.84	2.78	2.67	2.71	2.77	2.73
30	2	18	1	2.66	2.63	2.68	2.65	2.57	2.58	2.7	2.69	2.62	2.61	2.69	2.67
31	2	18	1	2.51	2.7	2.69	2.68	2.43	2.55	2.49	2.52	2.47	2.63	2.59	2.6
32	2	18	1	2.63	2.71	2.77	2.8	2.69	2.77	2.76	2.84	2.66	2.74	2.76	2.82
33	2	17	1	2.69	2.62	2.74	2.73	2.77	2.72	2.86	2.95	2.73	2.67	2.8	2.84
34	2	18	1	2.62	2.7	2.75	2.8	2.79	2.7	2.66	2.68	2.71	2.7	2.71	2.74
35	2	19	1	2.62	2.68	2.69	2.66	2.71	2.74	2.76	2.68	2.67	2.71	2.72	2.67
36	1	19	1	2.58	2.56	2.59	2.64	2.72	2.58	2.71	2.74	2.65	2.57	2.65	2.69
37	2	19	1	2.57	2.52	2.6	2.57	2.62	2.52	2.64	2.67	2.59	2.52	2.62	2.62
38	2	17	1	2.53	2.62	2.65	2.6	2.52	2.51	2.56	2.59	2.53	2.57	2.61	2.59
39	2	20	1	2.68	2.78	2.81	2.87	2.73	2.77	2.82	2.86	2.71	2.78	2.82	2.87
40	2	18	1	2.59	2.61	2.65	2.69	2.67	2.67	2.69	2.74	2.63	2.64	2.67	2.72
41	2	20	1	2.66	2.7	2.72	2.76	2.72	2.73	2.75	2.8	2.69	2.72	2.74	2.78
42	2	20	1	2.59	2.6	2.66	2.64	2.53	2.7	2.7	2.76	2.56	2.65	2.68	2.7
43	1	19	1	2.57	2.56	2.6	2.59	2.58	2.57	2.55	2.59	2.58	2.57	2.58	2.59
44	2	18	1	2.57	2.56	2.65	2.63	2.57	2.66	2.67	2.69	2.57	2.61	2.66	2.66
133	1	21	1	2.77	2.77	2.81	2.85	2.77	2.69	2.93	2.92	2.77	2.73	2.87	2.89
139	2	20	1	2.63	2.65	2.69	2.7	2.59	2.67	2.63	2.7	2.61	2.66	2.66	2.7
89	2	19	2	2.7	2.54	2.69	2.78	2.63	2.6	2.63	2.65	2.67	2.57	2.66	2.72
90	2	18	2	2.78	2.86	2.85	2.82	2.83	2.78	2.87	2.94	2.8	2.82	2.86	2.88
91	2	25	2	2.91	2.92	3.02	2.93	2.75	2.8	2.75	2.78	2.83	2.86	2.89	2.86
92	2	18	2	2.55	2.69	2.55	2.61	2.57	2.61	2.62	2.6	2.56	2.65	2.59	2.61
93	1	18	2	2.55	2.54	2.45	2.48	2.57	2.46	2.63	2.62	2.56	2.5	2.54	2.55
94	2	18	2	2.81	2.9	2.74	2.9	2.69	2.78	2.8	2.92	2.75	2.84	2.77	2.91
95	2	18	2	2.63	2.71	2.66	2.63	2.6	2.64	2.61	2.59	2.62	2.68	2.64	2.61
96	2	18	2	2.57	2.59	2.57	2.55	2.56	2.58	2.59	2.58	2.57	2.59	2.58	2.57
97	2	19	2	2.8	2.8	2.84	2.85	2.82	2.72	2.87	2.8	2.81	2.76	2.86	2.83
98	2	19	2	2.75	2.85	2.8	2.84	2.72	2.79	2.81	2.88	2.74	2.82	2.8	2.86
99	1	19	2	2.52	2.6	2.56	2.66	2.43	2.51	2.51	2.56	2.48	2.55	2.54	2.61
100	1	18	2	2.77	2.78	2.77	2.81	2.87	2.81	2.84	2.86	2.82	2.8	2.8	2.84
101	2	18	2	2.57	2.58	2.56	2.59	2.67	2.68	2.65	2.63	2.62	2.63	2.61	2.61
102	2	18	2	2.82	2.79	2.84	2.8	2.71	2.75	2.75	2.8	2.76	2.77	2.8	2.8
103	1	19	2	2.58	2.64	2.64	2.69	2.57	2.6	2.56	2.58	2.58	2.62	2.6	2.64
104	2	18	2	2.66	2.69	2.72	2.67	2.66	2.7	2.76	2.8	2.66	2.7	2.74	2.74
105	1	19	2	2.47	2.58	2.65	2.67	2.63	2.62	2.63	2.7	2.55	2.6	2.64	2.69
106	1	20	2	2.61	2.64	2.62	2.61	2.58	2.62	2.57	2.55	2.59	2.63	2.59	2.58
107	2	18	2	2.69	2.68	2.73	2.74	2.66	2.62	2.74	2.73	2.68	2.65	2.74	2.74
108	2	18	2	2.91	2.87	3.03	2.9	2.71	2.8	2.81	2.76	2.81	2.84	2.92	2.83
109	2	20	2	2.71	2.68	2.73	2.69	2.58	2.63	2.62	2.58	2.65	2.66	2.68	2.64
110	1	18	2	2.89	2.88	2.96	2.93	2.84	2.76	2.88	2.98	2.87	2.82	2.92	2.96
137	2	18	2	2.52	2.58	2.44	2.5	2.54	2.51	2.51	2.52	2.53	2.55	2.47	2.51
143	2	19	2	2.45	2.61	2.47	2.53	2.51	2.47	2.49	2.52	2.48	2.54	2.48	2.53
111	2	18	2	2.58	2.78	2.66	2.61	2.81	2.71	2.75	2.68	2.7	2.75	2.71	2.65
112	1	19	2	2.79	2.76	2.82	2.87	2.85	2.83	2.89	2.95	2.82	2.8	2.86	2.91
113	2	18	2	2.71	2.81	2.8	2.7	2.71	2.66	2.8	2.83	2.71	2.74	2.8	2.77
114	2	18	2	2.79	2.76	2.82	2.8	2.74	2.75	2.82	2.85	2.77	2.76	2.82	2.83
115	2	18	2	2.71	2.59	2.73	2.76	2.77	2.86	2.93	2.73	2.74	2.72	2.83	2.75
116	1	18	2	2.57	2.56	2.6	2.59	2.5	2.55	2.54	2.63	2.54	2.55	2.57	2.61
117	2	18	2	2.53	2.53	2.54	2.5	2.56	2.54	2.52	2.55	2.55	2.54	2.53	2.53
119	2	19	2	2.72	2.69	2.84	2.69	2.86	2.79	2.81	2.78	2.79	2.74	2.83	2.74
120	2	18	2	2.69	2.68	2.68	2.73	2.66	2.74	2.7	2.74	2.68	2.71	2.69	2.74
122	1	29	2	2.52	2.53	2.62	2.68	2.72	2.87	2.67	2.7	2.62	2.7	2.65	2.69
123	2	20	2	2.67	2.76	2.73	2.82	2.72	2.76	2.77	2.77	2.7	2.76	2.75	2.8
124	2	19	2	2.64	2.67	2.7	2.65	2.74	2.76	2.77	2.85	2.69	2.72	2.74	2.75
125	2	18	2	2.63	2.6	2.67	2.68	2.72	2.62	2.7	2.72	2.68	2.61	2.69	2.7
126	2	18	2	2.88	2.81	2.9	3.01	2.79	2.78	2.89	2.91	2.84	2.8	2.9	2.96
127	2	20	2	2.73	2.78	2.83	2.71	2.77	2.78	2.89	2.93	2.75	2.78	2.86	2.82
128	2	19	2	2.63	2.76	2.7	2.66	2.66	2.64	2.66	2.76	2.65	2.7	2.68	2.71
129	1	23	2	2.51	2.51	2.52	2.5	2.49	2.51	2.58	2.57	2.5	2.51	2.55	2.54
130	2	18	2	2.43	2.54	2.47	2.56	2.43	2.45	2.49	2.45	2.43	2.5	2.48	2.51
131	2	18	2	2.51	2.62	2.66	2.63	2.72	2.74	2.72	2.74	2.62	2.68	2.69	2.69
132	2	21	2	2.48	2.51	2.57	2.53	2.55	2.58	2.61	2.64	2.51	2.55	2.59	2.59
138	1	18	2	2.89	2.85	2.98	2.93	2.86	2.9	2.93	3.02	2.88	2.88	2.96	2.98
144	2	19	2	2.51	2.54	2.56	2.63	2.65	2.65	2.72	2.72	2.58	2.59	2.64	2.68
45	2	18	3	2.74	2.71	2.78	2.85	2.76	2.67	2.8	2.7	2.75	2.69	2.79	2.78
46	1	19	3	2.63	2.71	2.74	2.83	2.59	2.7	2.55	2.79	2.61	2.71	2.65	2.81
47	2	18	3	2.74	2.71	2.64	2.83	2.65	2.68	2.72	2.73	2.7	2.7	2.68	2.78
48	1	18	3	2.59	2.55	2.67	2.66	2.61	2.64	2.73	2.76	2.6	2.59	2.7	2.71
49	2	18	3	2.68	2.67	2.64	2.76	2.66	2.61	2.71	2.74	2.67	2.64	2.68	2.75
50	2	19	3	2.74	2.73	2.81	2.86	2.65	2.69	2.76	2.76	2.7	2.71	2.79	2.81
51	2	21	3	2.51	2.66	2.7	2.78	2.62	2.7	2.7	2.75	2.57	2.68	2.7	2.76
52	1	20	3	2.65	2.79	2.78	2.91	2.6	2.69	2.66	2.62	2.63	2.74	2.72	2.77
53	2	44	3	2.67	2.79	2.83	2.87	2.75	2.73	2.77	2.78	2.71	2.76	2.8	2.83
54	2	18	3	2.6	2.66	2.71	2.73	2.63	2.67	2.63	2.7	2.62	2.67	2.67	2.72
55	2	18	3	2.58	2.52	2.55	2.53	2.54	2.59	2.63	2.63	2.56	2.55	2.59	2.58
56	2	18	3	2.61	2.78	2.83	2.84	2.72	2.73	2.77	2.81	2.67	2.76	2.8	2.83
57	2	18	3	2.63	2.73	2.78	2.77	2.6	2.6	2.65	2.69	2.62	2.67	2.72	2.73
58	2	32	3	2.74	2.76	2.84	2.83	2.69	2.75	2.81	2.84	2.72	2.76	2.83	2.84
59	1	18	3	2.66	2.71	2.59	2.64	2.7	2.71	2.71	2.72	2.68	2.71	2.65	2.68
60	2	17	3	2.76	2.77	2.78	2.78	2.7	2.59	2.7	2.68	2.73	2.68	2.74	2.73
61	2	18	3	2.72	2.81	2.87	2.83	2.73	2.64	2.77	2.75	2.73	2.73	2.82	2.79
62	2	19	3	2.71	2.75	2.93	2.88	2.81	2.79	2.7	2.63	2.76	2.77	2.82	2.76
63	1	18	3	2.63	2.82	2.84	2.89	2.69	2.62	2.74	2.81	2.66	2.72	2.79	2.85
64	2	23	3	2.6	2.63	2.67	2.76	2.49	2.46	2.52	2.56	2.55	2.55	2.59	2.66
65	2	18	3	2.68	2.79	2.84	2.82	2.7	2.63	2.76	2.74	2.69	2.71	2.8	2.78
66	2	18	3	2.63	2.72	2.71	2.83	2.59	2.71	2.76	2.76	2.61	2.72	2.74	2.8
135	2	19	3	2.64	2.74	2.76	2.81	2.73	2.67	2.78	2.78	2.69	2.71	2.77	2.8
141	2	18	3	2.78	2.78	2.84	2.83	2.67	2.77	2.78	2.76	2.72	2.78	2.81	2.8
67	2	19	3	2.6	2.68	2.65	2.73	2.64	2.61	2.78	2.68	2.62	2.65	2.72	2.71
68	2	17	3	2.55	2.59	2.67	2.65	2.54	2.61	2.63	2.72	2.55	2.6	2.65	2.69
69	2	17	3	2.66	2.69	2.76	2.77	2.72	2.77	2.84	2.86	2.69	2.73	2.8	2.82
70	1	19	3	2.65	2.65	2.63	2.6	2.7	2.71	2.72	2.68	2.68	2.68	2.68	2.64
71	2	18	3	2.69	2.63	2.73	2.66	2.76	2.71	2.8	2.81	2.72	2.67	2.76	2.74
72	2	18	3	2.54	2.51	2.45	2.45	2.52	2.56	2.53	2.53	2.53	2.54	2.49	2.49
73	2	18	3	2.82	2.83	2.91	2.92	2.95	3.04	2.96	3	2.89	2.94	2.94	2.96
74	2	19	3	2.71	2.61	2.67	2.59	2.71	2.71	2.67	2.72	2.71	2.66	2.67	2.66
75	1	18	3	2.59	2.57	2.6	2.64	2.59	2.59	2.64	2.73	2.59	2.58	2.62	2.69
76	1	19	3	2.54	2.59	2.61	2.56	2.56	2.65	2.6	2.6	2.55	2.62	2.61	2.58
77	2	19	3	2.76	2.86	2.67	2.72	2.71	2.99	2.93	3.01	2.74	2.93	2.8	2.87
80	1	18	3	2.8	2.68	2.75	2.81	2.55	2.71	2.75	2.8	2.68	2.7	2.75	2.8
82	2	17	3	2.52	2.56	2.56	2.49	2.57	2.49	2.57	2.62	2.55	2.53	2.57	2.56
83	2	18	3	2.72	2.75	2.76	2.77	2.76	2.79	2.62	2.92	2.74	2.77	2.69	2.84
84	2	18	3	2.55	2.57	2.54	2.63	2.66	2.76	2.79	2.81	2.61	2.67	2.67	2.72
85	1	20	3	2.68	2.64	2.72	2.73	2.72	2.67	2.73	2.72	2.7	2.66	2.73	2.73
86	2	18	3	2.76	2.74	2.84	2.83	2.77	2.8	2.79	2.82	2.76	2.77	2.82	2.83
87	2	18	3	2.83	2.8	2.84	2.85	2.76	2.82	2.83	2.88	2.8	2.81	2.84	2.87
88	2	19	3	2.79	2.74	2.68	2.8	2.55	2.7	2.81	2.85	2.67	2.72	2.75	2.83
136	2	18	3	2.61	2.69	2.75	2.79	2.71	2.73	2.89	2.87	2.66	2.71	2.82	2.83
142	2	18	3	2.56	2.58	2.52	2.56	2.48	2.47	2.48	2.46	2.52	2.53	2.5	2.51

## Sheet: Data for Orthogonal Analyses
EXP_ID	Gender	Age	Group Version	P+ (Hand)	A+ (Hand)	P- (Hand)	A- (Hand)	P+ (Foot)	A+ (Foot)	P- (Foot)	A- (Foot)	P+ (Combined)	A+ (Combined)	P- (Combined)	A- (Combined)	Plus (Combined)	Minus (Combined)
1	1	22	1	2.77	2.75	2.8	2.82	2.65	2.62	2.67	2.7	2.71	2.69	2.74	2.76	2.7	2.75
2	2	21	1	2.66	2.66	2.65	2.65	2.55	2.58	2.62	2.59	2.61	2.62	2.64	2.62	2.61	2.63
3	2	18	1	2.58	2.6	2.65	2.64	2.64	2.59	2.64	2.67	2.61	2.59	2.65	2.66	2.6	2.65
4	2	19	1	2.71	2.73	2.76	2.75	2.75	2.75	2.75	2.75	2.73	2.74	2.76	2.75	2.74	2.75
5	2	17	1	2.77	2.81	2.88	2.85	2.78	2.82	2.86	2.82	2.78	2.82	2.87	2.84	2.8	2.85
6	1	18	1	2.57	2.63	2.67	2.61	2.63	2.67	2.76	2.73	2.6	2.65	2.72	2.67	2.63	2.69
7	2	18	1	2.56	2.65	2.72	2.65	2.58	2.53	2.53	2.57	2.57	2.59	2.63	2.61	2.58	2.62
8	2	20	1	2.76	2.75	2.86	2.87	2.78	2.77	2.86	2.86	2.77	2.76	2.86	2.87	2.76	2.86
9	2	18	1	2.82	2.8	2.82	2.83	2.78	2.76	2.77	2.79	2.8	2.78	2.8	2.81	2.79	2.8
10	2	18	1	2.77	2.8	2.87	2.84	2.65	2.69	2.8	2.78	2.71	2.75	2.84	2.81	2.73	2.82
11	1	18	1	2.65	2.69	2.67	2.63	2.73	2.69	2.67	2.71	2.69	2.69	2.67	2.67	2.69	2.67
12	2	19	1	2.64	2.65	2.67	2.66	2.58	2.56	2.58	2.6	2.61	2.61	2.63	2.63	2.61	2.63
13	2	19	1	2.91	2.9	2.96	2.96	2.94	2.99	2.97	2.92	2.93	2.95	2.97	2.94	2.94	2.95
14	2	19	1	2.6	2.59	2.64	2.65	2.62	2.6	2.69	2.71	2.61	2.59	2.67	2.68	2.6	2.67
15	2	18	1	2.72	2.77	2.8	2.75	2.65	2.68	2.69	2.67	2.69	2.73	2.75	2.71	2.71	2.73
16	2	18	1	2.72	2.78	2.84	2.79	2.77	2.81	2.91	2.89	2.75	2.8	2.88	2.84	2.77	2.86
18	2	18	1	2.69	2.7	2.72	2.71	2.69	2.72	2.75	2.73	2.69	2.71	2.74	2.72	2.7	2.73
19	2	17	1	2.88	2.83	2.85	2.9	2.78	2.81	2.88	2.85	2.83	2.82	2.87	2.88	2.83	2.87
20	1	18	1	2.59	2.65	2.68	2.63	2.51	2.48	2.51	2.54	2.55	2.57	2.59	2.59	2.56	2.59
21	1	20	1	2.74	2.74	2.76	2.76	2.64	2.65	2.71	2.7	2.69	2.7	2.74	2.73	2.69	2.73
22	2	18	1	2.69	2.71	2.74	2.73	2.63	2.62	2.63	2.64	2.66	2.67	2.69	2.69	2.66	2.69
134	2	18	1	2.7	2.74	2.78	2.75	2.59	2.66	2.7	2.63	2.65	2.7	2.74	2.69	2.67	2.72
140	1	20	1	2.71	2.71	2.74	2.74	2.61	2.63	2.67	2.65	2.66	2.67	2.71	2.7	2.67	2.7
23	2	21	1	2.73	2.77	2.76	2.73	2.79	2.84	2.9	2.85	2.76	2.8	2.83	2.79	2.78	2.81
24	2	18	1	2.7	2.72	2.78	2.76	2.85	2.8	2.84	2.89	2.78	2.76	2.81	2.83	2.77	2.82
26	2	18	1	2.65	2.66	2.71	2.7	2.67	2.67	2.68	2.68	2.66	2.67	2.7	2.69	2.66	2.69
27	1	22	1	2.64	2.64	2.71	2.7	2.59	2.64	2.63	2.59	2.62	2.64	2.67	2.65	2.63	2.66
28	2	18	1	2.63	2.64	2.72	2.71	2.65	2.64	2.63	2.63	2.64	2.64	2.68	2.67	2.64	2.67
29	2	18	1	2.61	2.66	2.69	2.64	2.76	2.79	2.81	2.79	2.68	2.73	2.75	2.72	2.71	2.73
30	2	18	1	2.64	2.67	2.66	2.64	2.58	2.64	2.69	2.64	2.61	2.66	2.68	2.64	2.63	2.66
31	2	18	1	2.62	2.61	2.68	2.69	2.49	2.46	2.51	2.54	2.56	2.54	2.59	2.62	2.55	2.61
32	2	18	1	2.67	2.71	2.79	2.76	2.73	2.72	2.8	2.8	2.7	2.72	2.8	2.78	2.71	2.79
33	2	17	1	2.66	2.71	2.74	2.68	2.74	2.82	2.91	2.85	2.7	2.76	2.83	2.77	2.73	2.8
34	2	18	1	2.66	2.69	2.77	2.75	2.75	2.73	2.67	2.69	2.71	2.71	2.72	2.72	2.71	2.72
35	2	19	1	2.65	2.65	2.67	2.67	2.73	2.74	2.72	2.71	2.69	2.7	2.7	2.69	2.69	2.69
36	1	19	1	2.57	2.59	2.62	2.6	2.66	2.72	2.73	2.67	2.62	2.66	2.68	2.64	2.64	2.66
37	2	19	1	2.55	2.59	2.59	2.55	2.57	2.63	2.66	2.6	2.56	2.61	2.63	2.58	2.59	2.6
38	2	17	1	2.58	2.6	2.63	2.61	2.51	2.54	2.57	2.55	2.55	2.57	2.6	2.58	2.56	2.59
39	2	20	1	2.73	2.75	2.84	2.83	2.75	2.77	2.84	2.82	2.74	2.76	2.84	2.83	2.75	2.83
40	2	18	1	2.6	2.62	2.67	2.65	2.67	2.68	2.72	2.71	2.64	2.65	2.7	2.68	2.64	2.69
41	2	20	1	2.68	2.69	2.74	2.73	2.72	2.73	2.78	2.77	2.7	2.71	2.76	2.75	2.71	2.76
42	2	20	1	2.6	2.63	2.65	2.62	2.63	2.62	2.73	2.73	2.62	2.63	2.69	2.68	2.62	2.68
43	1	19	1	2.56	2.58	2.59	2.58	2.58	2.57	2.57	2.58	2.57	2.58	2.58	2.58	2.57	2.58
44	2	18	1	2.57	2.61	2.64	2.6	2.62	2.62	2.68	2.68	2.59	2.62	2.66	2.64	2.61	2.65
133	1	21	1	2.77	2.79	2.83	2.81	2.73	2.86	2.93	2.82	2.75	2.83	2.88	2.82	2.79	2.85
139	2	20	1	2.64	2.66	2.69	2.67	2.63	2.61	2.67	2.69	2.64	2.64	2.68	2.68	2.64	2.68
89	2	19	2	2.63	2.7	2.74	2.68	2.62	2.63	2.64	2.63	2.63	2.67	2.69	2.66	2.65	2.67
90	2	18	2	2.82	2.81	2.83	2.84	2.8	2.85	2.91	2.87	2.81	2.83	2.87	2.86	2.82	2.86
91	2	25	2	2.92	2.97	2.98	2.93	2.78	2.75	2.76	2.79	2.85	2.86	2.87	2.86	2.86	2.87
92	2	18	2	2.62	2.55	2.58	2.65	2.59	2.6	2.61	2.61	2.61	2.58	2.59	2.63	2.59	2.61
93	1	18	2	2.54	2.5	2.47	2.51	2.52	2.6	2.63	2.55	2.53	2.55	2.55	2.53	2.54	2.54
94	2	18	2	2.86	2.78	2.83	2.9	2.74	2.75	2.87	2.86	2.8	2.76	2.85	2.88	2.78	2.87
95	2	18	2	2.67	2.65	2.65	2.67	2.62	2.61	2.6	2.62	2.65	2.63	2.63	2.65	2.64	2.64
96	2	18	2	2.58	2.57	2.56	2.57	2.57	2.58	2.59	2.58	2.58	2.58	2.58	2.58	2.58	2.58
97	2	19	2	2.8	2.82	2.84	2.83	2.77	2.85	2.84	2.76	2.79	2.84	2.84	2.8	2.81	2.82
98	2	19	2	2.8	2.77	2.82	2.85	2.76	2.77	2.85	2.84	2.78	2.77	2.84	2.84	2.78	2.84
99	1	19	2	2.56	2.54	2.61	2.63	2.47	2.47	2.53	2.53	2.52	2.51	2.57	2.58	2.51	2.57
100	1	18	2	2.77	2.77	2.79	2.79	2.84	2.85	2.85	2.84	2.8	2.81	2.82	2.82	2.81	2.82
101	2	18	2	2.58	2.57	2.58	2.58	2.67	2.66	2.64	2.66	2.63	2.62	2.61	2.62	2.62	2.62
102	2	18	2	2.81	2.83	2.82	2.8	2.73	2.73	2.77	2.78	2.77	2.78	2.8	2.79	2.78	2.79
103	1	19	2	2.61	2.61	2.67	2.67	2.59	2.56	2.57	2.59	2.6	2.59	2.62	2.63	2.59	2.63
104	2	18	2	2.68	2.69	2.7	2.68	2.68	2.71	2.78	2.75	2.68	2.7	2.74	2.72	2.69	2.73
105	1	19	2	2.53	2.57	2.66	2.63	2.62	2.63	2.67	2.66	2.58	2.6	2.67	2.65	2.59	2.66
106	1	20	2	2.63	2.62	2.61	2.63	2.6	2.57	2.56	2.59	2.62	2.59	2.59	2.61	2.61	2.6
107	2	18	2	2.68	2.71	2.74	2.71	2.64	2.7	2.73	2.68	2.66	2.71	2.74	2.7	2.68	2.72
108	2	18	2	2.89	2.97	2.97	2.89	2.76	2.76	2.78	2.78	2.83	2.87	2.88	2.84	2.85	2.86
109	2	20	2	2.69	2.72	2.71	2.68	2.61	2.6	2.6	2.61	2.65	2.66	2.66	2.65	2.66	2.65
110	1	18	2	2.88	2.92	2.95	2.91	2.8	2.86	2.94	2.88	2.84	2.89	2.95	2.9	2.86	2.92
137	2	18	2	2.55	2.48	2.47	2.54	2.53	2.52	2.51	2.51	2.54	2.5	2.49	2.53	2.52	2.51
143	2	19	2	2.54	2.46	2.5	2.57	2.49	2.5	2.51	2.5	2.52	2.48	2.51	2.54	2.5	2.52
111	2	18	2	2.69	2.62	2.63	2.7	2.76	2.78	2.72	2.69	2.72	2.7	2.68	2.7	2.71	2.69
112	1	19	2	2.78	2.81	2.85	2.82	2.84	2.87	2.92	2.89	2.81	2.84	2.89	2.86	2.83	2.87
113	2	18	2	2.77	2.76	2.75	2.76	2.69	2.76	2.81	2.75	2.73	2.76	2.78	2.76	2.74	2.77
114	2	18	2	2.78	2.81	2.81	2.78	2.75	2.78	2.83	2.8	2.76	2.8	2.82	2.79	2.78	2.8
115	2	18	2	2.65	2.72	2.74	2.68	2.82	2.86	2.84	2.8	2.74	2.79	2.79	2.74	2.76	2.76
116	1	18	2	2.57	2.58	2.59	2.58	2.52	2.52	2.59	2.59	2.55	2.55	2.59	2.59	2.55	2.59
117	2	18	2	2.53	2.53	2.52	2.51	2.55	2.54	2.54	2.55	2.54	2.54	2.53	2.53	2.54	2.53
119	2	19	2	2.7	2.79	2.78	2.69	2.82	2.83	2.79	2.78	2.76	2.81	2.79	2.74	2.79	2.76
120	2	18	2	2.69	2.69	2.71	2.7	2.7	2.68	2.72	2.74	2.7	2.69	2.72	2.72	2.69	2.72
122	1	29	2	2.52	2.57	2.65	2.61	2.8	2.7	2.68	2.79	2.66	2.64	2.67	2.7	2.65	2.68
123	2	20	2	2.72	2.7	2.78	2.79	2.74	2.75	2.77	2.77	2.73	2.73	2.78	2.78	2.73	2.78
124	2	19	2	2.66	2.67	2.67	2.66	2.75	2.76	2.81	2.81	2.71	2.72	2.74	2.74	2.71	2.74
125	2	18	2	2.62	2.65	2.67	2.64	2.67	2.71	2.71	2.67	2.65	2.68	2.69	2.66	2.66	2.67
126	2	18	2	2.84	2.89	2.96	2.92	2.78	2.84	2.9	2.85	2.81	2.87	2.93	2.89	2.84	2.91
127	2	20	2	2.76	2.79	2.77	2.74	2.78	2.84	2.91	2.86	2.77	2.82	2.84	2.8	2.79	2.82
128	2	19	2	2.7	2.66	2.68	2.71	2.65	2.66	2.71	2.7	2.68	2.66	2.7	2.71	2.67	2.7
129	1	23	2	2.51	2.51	2.51	2.51	2.5	2.54	2.58	2.54	2.51	2.53	2.55	2.53	2.51	2.54
130	2	18	2	2.49	2.45	2.52	2.55	2.44	2.46	2.47	2.45	2.47	2.46	2.5	2.5	2.46	2.5
131	2	18	2	2.57	2.59	2.64	2.62	2.73	2.72	2.73	2.74	2.65	2.66	2.69	2.68	2.65	2.68
132	2	21	2	2.49	2.53	2.55	2.52	2.56	2.58	2.63	2.61	2.53	2.55	2.59	2.57	2.54	2.58
138	1	18	2	2.87	2.94	2.96	2.89	2.88	2.9	2.98	2.97	2.88	2.92	2.97	2.93	2.9	2.95
144	2	19	2	2.52	2.54	2.6	2.59	2.65	2.69	2.72	2.69	2.59	2.62	2.66	2.64	2.6	2.65
45	2	18	3	2.73	2.76	2.82	2.79	2.71	2.78	2.75	2.68	2.72	2.77	2.79	2.74	2.74	2.76
46	1	19	3	2.67	2.69	2.79	2.77	2.65	2.57	2.68	2.75	2.66	2.63	2.74	2.76	2.65	2.75
47	2	18	3	2.73	2.69	2.75	2.78	2.67	2.69	2.72	2.7	2.7	2.69	2.74	2.74	2.7	2.74
48	1	18	3	2.57	2.63	2.67	2.61	2.63	2.67	2.74	2.71	2.6	2.65	2.71	2.66	2.63	2.68
49	2	18	3	2.67	2.66	2.7	2.72	2.64	2.69	2.73	2.68	2.66	2.68	2.72	2.7	2.67	2.71
50	2	19	3	2.74	2.77	2.83	2.8	2.67	2.7	2.76	2.73	2.71	2.74	2.8	2.76	2.72	2.78
51	2	21	3	2.59	2.62	2.74	2.72	2.66	2.66	2.73	2.73	2.63	2.64	2.74	2.73	2.63	2.73
52	1	20	3	2.72	2.72	2.85	2.85	2.64	2.63	2.64	2.66	2.68	2.68	2.75	2.76	2.68	2.75
53	2	44	3	2.73	2.76	2.85	2.83	2.74	2.76	2.77	2.76	2.74	2.76	2.81	2.8	2.75	2.8
54	2	18	3	2.63	2.66	2.72	2.69	2.65	2.63	2.66	2.68	2.64	2.65	2.69	2.69	2.64	2.69
55	2	18	3	2.55	2.57	2.54	2.52	2.57	2.59	2.63	2.61	2.56	2.58	2.59	2.57	2.57	2.58
56	2	18	3	2.7	2.74	2.84	2.81	2.73	2.74	2.79	2.77	2.72	2.74	2.82	2.79	2.73	2.8
57	2	18	3	2.68	2.72	2.78	2.75	2.6	2.62	2.67	2.65	2.64	2.67	2.72	2.7	2.66	2.71
58	2	32	3	2.75	2.79	2.84	2.8	2.72	2.76	2.83	2.79	2.74	2.78	2.84	2.8	2.76	2.81
59	1	18	3	2.69	2.63	2.62	2.68	2.71	2.71	2.72	2.72	2.7	2.67	2.67	2.7	2.69	2.69
60	2	17	3	2.77	2.77	2.78	2.78	2.65	2.7	2.69	2.63	2.71	2.74	2.74	2.71	2.72	2.72
61	2	18	3	2.77	2.8	2.85	2.82	2.69	2.75	2.76	2.7	2.73	2.78	2.8	2.76	2.75	2.78
62	2	19	3	2.73	2.83	2.9	2.82	2.8	2.76	2.67	2.72	2.76	2.8	2.79	2.77	2.78	2.78
63	1	18	3	2.74	2.75	2.87	2.86	2.65	2.71	2.78	2.73	2.7	2.73	2.83	2.8	2.71	2.81
64	2	23	3	2.61	2.64	2.72	2.7	2.47	2.51	2.54	2.51	2.54	2.58	2.63	2.61	2.56	2.62
65	2	18	3	2.74	2.77	2.83	2.8	2.66	2.73	2.75	2.69	2.7	2.75	2.79	2.75	2.73	2.77
66	2	18	3	2.68	2.68	2.77	2.78	2.65	2.68	2.76	2.73	2.67	2.68	2.76	2.76	2.67	2.76
135	2	19	3	2.69	2.71	2.79	2.78	2.7	2.75	2.78	2.73	2.7	2.73	2.79	2.76	2.71	2.77
141	2	18	3	2.78	2.81	2.84	2.81	2.73	2.73	2.77	2.77	2.76	2.77	2.8	2.79	2.76	2.8
67	2	19	3	2.64	2.63	2.69	2.7	2.63	2.71	2.73	2.65	2.64	2.67	2.71	2.68	2.65	2.69
68	2	17	3	2.57	2.62	2.66	2.62	2.58	2.59	2.68	2.67	2.58	2.61	2.67	2.65	2.59	2.66
69	2	17	3	2.68	2.71	2.77	2.73	2.74	2.78	2.85	2.82	2.71	2.75	2.81	2.78	2.73	2.79
70	1	19	3	2.65	2.64	2.61	2.62	2.71	2.71	2.7	2.69	2.68	2.68	2.66	2.66	2.68	2.66
71	2	18	3	2.66	2.71	2.69	2.64	2.74	2.78	2.8	2.76	2.7	2.75	2.75	2.7	2.72	2.72
72	2	18	3	2.53	2.5	2.45	2.48	2.54	2.52	2.53	2.55	2.54	2.51	2.49	2.51	2.52	2.5
73	2	18	3	2.82	2.86	2.91	2.88	3	2.96	2.98	3.02	2.91	2.91	2.95	2.95	2.91	2.95
74	2	19	3	2.66	2.69	2.63	2.6	2.71	2.69	2.7	2.72	2.69	2.69	2.67	2.66	2.69	2.66
75	1	18	3	2.58	2.6	2.62	2.6	2.59	2.62	2.69	2.67	2.59	2.61	2.66	2.64	2.6	2.65
76	1	19	3	2.56	2.58	2.59	2.57	2.6	2.58	2.6	2.62	2.58	2.58	2.59	2.59	2.58	2.59
77	2	19	3	2.81	2.72	2.7	2.8	2.87	2.83	2.97	3	2.84	2.78	2.84	2.9	2.81	2.87
80	1	18	3	2.74	2.78	2.78	2.75	2.64	2.67	2.78	2.75	2.69	2.72	2.78	2.75	2.71	2.76
82	2	17	3	2.54	2.54	2.53	2.53	2.53	2.57	2.6	2.56	2.54	2.55	2.57	2.55	2.55	2.56
83	2	18	3	2.74	2.74	2.76	2.76	2.77	2.69	2.79	2.86	2.76	2.72	2.78	2.81	2.74	2.79
84	2	18	3	2.56	2.54	2.59	2.6	2.71	2.73	2.8	2.78	2.64	2.64	2.7	2.69	2.64	2.69
85	1	20	3	2.66	2.7	2.72	2.68	2.7	2.72	2.72	2.7	2.68	2.71	2.72	2.69	2.7	2.71
86	2	18	3	2.75	2.8	2.84	2.79	2.79	2.78	2.81	2.81	2.77	2.79	2.83	2.8	2.78	2.81
87	2	18	3	2.82	2.84	2.85	2.83	2.79	2.8	2.86	2.85	2.8	2.82	2.86	2.84	2.81	2.85
88	2	19	3	2.76	2.74	2.74	2.77	2.63	2.7	2.83	2.78	2.7	2.72	2.79	2.78	2.71	2.78
136	2	18	3	2.65	2.68	2.77	2.74	2.72	2.81	2.88	2.81	2.69	2.75	2.83	2.78	2.72	2.8
142	2	18	3	2.57	2.54	2.54	2.57	2.48	2.48	2.47	2.47	2.53	2.51	2.51	2.52	2.52	2.51

## Sheet: Data for Error Analyses
EXP_ID	P+A+ (Error: Mean Proportion)	P+A- (Error: Mean Proportion)	P-A+ (Error: Mean Proportion)	P-A- (Error: Mean Proportion)
1	0.1	0	0.2	0.1
2	0	0	0	0
3	0	0.1	0.1	0.1
4	0.1	0	0.2	0.1
5	0	0	0	0
6	0.1	0	0.3	0.3
7	0	0	0.2	0
8	0.1	0	0.1	0.2
9	0	0	0.1	0
10	0	0	0.1	0
11	0	0.1	0.4	0.1
12	0	0	0	0.1
13	0	0.1	0	0
14	0.1	0	0	0.3
15	0.1	0	0	0.1
16	0	0.2	0	0
18	0	0	0	0
19	0	0	0	0.1
20	0	0	0	0
21	0	0	0	0
22	0	0	0.1	0
134	0	0.1	0.1	0
140	0.1	0.1	0	0
23	0	0.1	0	0
24	0	0	0	0
26	0	0.1	0.1	0.1
27	0.1	0.1	0	0
28	0.2	0.1	0.1	0
29	0	0	0	0.1
30	0	0	0.1	0
31	0.4	0.1	0	0.2
32	0	0	0	0
33	0	0	0.1	0
34	0	0	0	0.1
35	0.1	0.2	0.1	0.1
36	0	0	0.1	0.2
37	0	0	0	0.1
38	0.1	0.2	0.2	0.1
39	0	0	0	0
40	0	0	0	0
41	0	0	0.1	0
42	0	0.1	0	0
43	0	0.1	0.2	0.2
44	0	0	0	0
133	0.1	0	0.1	0
139	0.3	0	0.1	0.1
89	0	0	0.1	0
90	0	0.2	0.1	0
91	0.1	0.1	0	0
92	0.1	0.25	0	0
93	0.4	0.3	0.1	0.1
94	0	0.1	0	0.1
95	0	0.1	0.2	0.1
96	0.1	0.1	0	0
97	0	0	0.2	0.1
98	0	0	0.1	0
99	0.3	0.1	0.1	0.1
100	0	0	0.1	0
101	0.1	0	0	0.2
102	0.1	0	0	0.2
103	0	0.1	0.3	0.1
104	0	0	0.1	0
105	0	0.1	0	0.1
106	0	0	0	0
107	0.1	0.1	0.1	0.1
108	0	0.1	0	0
109	0	0.2	0	0
110	0.2	0.3	0	0.1
137	0	0	0	0.1
143	0	0.4	0.1	0.2
111	0.2	0	0.4	0
112	0.3	0.1	0.1	0.3
113	0	0.1	0	0.2
114	0	0.1	0	0
115	0.3	0.1	0.2	0.2
116	0	0	0.1	0
117	0	0.1	0	0
119	0.1	0	0	0.2
120	0	0	0	0
122	0.2	0.1	0	0
123	0	0.1	0	0
124	0.2	0.2	0.2	0.1
125	0	0.2	0	0.1
126	0.2	0.2	0	0
127	0.1	0.1	0	0
128	0	0.1	0	0.2
129	0.1	0	0	0
130	0	0.3	0.1	0.1
131	0	0.1	0	0
132	0.2	0.1	0.2	0.1
138	0	0	0	0.1
144	0	0	0.2	0
45	0	0	0	0.1
46	0	0.1	0.1	0
47	0	0	0	0.2
48	0.1	0.1	0.1	0.1
49	0	0.1	0.2	0
50	0	0	0	0
51	0.2	0.1	0	0
52	0.1	0	0.1	0.1
53	0	0	0.1	0
54	0	0.1	0.1	0.1
55	0	0	0	0.1
56	0.2	0	0	0.2
57	0	0	0.2	0
58	0.1	0.2	0	0
59	0	0.1	0.1	0.2
60	0	0.1	0	0.1
61	0.1	0.3	0	0.1
62	0	0.1	0	0.2
63	0	0.2	0.1	0.1
64	0	0	0.1	0
65	0	0.1	0	0
66	0	0.1	0.1	0.2
135	0	0	0.1	0
141	0	0	0	0
67	0	0	0	0
68	0.1	0.1	0	0.1
69	0	0	0	0.1
70	0	0.2	0	0
71	0.1	0	0.1	0.1
72	0.3	0.1	0	0.1
73	0.1	0.1	0	0.2
74	0	0.1	0	0
75	0.1	0.2	0.1	0.1
76	0	0	0	0.1
77	0.1	0.3	0.1	0.3
80	0.1	0	0	0.3
82	0.1	0.2	0.1	0.1
83	0.1	0.3	0.4	0.2
84	0	0.2	0.2	0.1
85	0.2	0.1	0	0.1
86	0.1	0.1	0.2	0
87	0.1	0	0.1	0
88	0.1	0.1	0	0.1
136	0	0	0.1	0
142	0.1	0.1	0.1	0.1

## Sheet: Supplementary Data Absent Trial
EXP_ID	Group Version	P+A+ (Combined Absent)	P+A- (Combined Absent)	P-A+ (Combined Absent)	P-A- (Combined Absent)
1	1	2.75	2.69	2.62	2.67
2	1	2.67	2.65	2.57	2.61
3	1	2.65	2.67	2.54	2.7
4	1	2.7	2.71	2.69	2.67
5	1	2.76	2.73	2.76	2.66
6	1	2.68	2.76	2.76	2.68
7	1	2.55	2.62	2.55	2.6
8	1	2.91	2.85	2.79	2.76
9	1	2.86	2.81	2.76	2.76
10	1	2.84	2.82	2.72	2.72
11	1	2.71	2.68	2.63	2.69
12	1	2.59	2.62	2.55	2.57
13	1	2.93	2.93	2.92	2.92
14	1	2.65	2.61	2.58	2.59
15	1	2.7	2.74	2.73	2.69
16	1	2.86	2.88	2.82	2.8
18	1	2.66	2.67	2.59	2.65
19	1	2.88	2.84	2.84	2.81
20	1	2.59	2.59	2.59	2.63
21	1	2.72	2.67	2.64	2.7
22	1	2.72	2.67	2.58	2.6
134	1	2.69	2.66	2.65	2.66
140	1	2.69	2.66	2.67	2.68
23	1	2.87	2.84	2.83	2.79
24	1	2.82	2.76	2.74	2.74
26	1	2.7	2.75	2.66	2.62
27	1	2.64	2.59	2.61	2.63
28	1	2.77	2.75	2.51	2.61
29	1	2.75	2.77	2.64	2.67
30	1	2.6	2.6	2.55	2.59
31	1	2.69	2.66	2.67	2.66
32	1	2.84	2.86	2.83	2.77
33	1	2.75	2.71	2.7	2.71
34	1	2.78	2.72	2.59	2.64
35	1	2.73	2.63	2.65	2.61
36	1	2.66	2.71	2.54	2.55
37	1	2.59	2.55	2.54	2.59
38	1	2.58	2.55	2.5	2.53
39	1	2.82	2.83	2.75	2.73
40	1	2.59	2.62	2.61	2.65
41	1	2.8	2.77	2.69	2.71
42	1	2.68	2.64	2.54	2.63
43	1	2.55	2.58	2.53	2.58
44	1	2.53	2.59	2.5	2.61
133	1	2.88	2.87	2.74	2.72
139	1	2.71	2.63	2.6	2.66
89	2	2.69	2.71	2.68	2.67
90	2	2.88	2.84	2.68	2.76
91	2	2.9	2.89	2.84	2.85
92	2	2.61	2.62	2.56	2.54
93	2	2.54	2.52	2.47	2.5
94	2	2.8	2.84	2.71	2.74
95	2	2.66	2.67	2.58	2.58
96	2	2.66	2.62	2.51	2.55
97	2	2.84	2.78	2.78	2.78
98	2	2.83	2.78	2.72	2.73
99	2	2.55	2.59	2.58	2.54
100	2	2.84	2.78	2.77	2.8
101	2	2.74	2.67	2.64	2.61
102	2	2.81	2.78	2.75	2.71
103	2	2.7	2.63	2.57	2.64
104	2	2.68	2.72	2.7	2.69
105	2	2.62	2.68	2.68	2.65
106	2	2.56	2.59	2.55	2.64
107	2	2.75	2.69	2.63	2.7
108	2	2.84	2.94	2.9	2.93
109	2	2.69	2.61	2.65	2.63
110	2	2.84	2.8	2.86	2.89
137	2	2.53	2.48	2.51	2.44
143	2	2.57	2.52	2.54	2.51
111	2	2.73	2.71	2.61	2.64
112	2	2.82	2.83	2.84	2.83
113	2	2.76	2.89	2.74	2.74
114	2	2.93	2.92	2.77	2.8
115	2	2.84	2.78	2.76	2.75
116	2	2.55	2.51	2.55	2.6
117	2	2.51	2.55	2.52	2.56
119	2	2.76	2.73	2.75	2.71
120	2	2.83	2.72	2.7	2.71
122	2	2.64	2.68	2.52	2.59
123	2	2.87	2.83	2.75	2.76
124	2	2.7	2.67	2.71	2.69
125	2	2.7	2.69	2.71	2.7
126	2	2.94	2.9	2.87	2.84
127	2	2.84	2.87	2.8	2.79
128	2	2.72	2.71	2.68	2.64
129	2	2.52	2.47	2.52	2.52
130	2	2.48	2.47	2.47	2.51
131	2	2.77	2.73	2.71	2.66
132	2	2.45	2.55	2.54	2.57
138	2	2.96	2.97	2.93	2.93
144	2	2.64	2.64	2.54	2.56
45	3	2.73	2.73	2.72	2.75
46	3	2.64	2.59	2.62	2.66
47	3	2.76	2.79	2.62	2.69
48	3	2.68	2.67	2.5	2.6
49	3	2.74	2.74	2.61	2.67
50	3	2.84	2.78	2.75	2.8
51	3	2.58	2.61	2.49	2.56
52	3	2.72	2.7	2.66	2.66
53	3	2.79	2.79	2.7	2.72
54	3	2.69	2.69	2.59	2.62
55	3	2.52	2.54	2.55	2.57
56	3	2.89	2.86	2.77	2.8
57	3	2.72	2.65	2.61	2.71
58	3	2.79	2.74	2.72	2.82
59	3	2.69	2.64	2.65	2.67
60	3	2.75	2.74	2.79	2.72
61	3	2.84	2.85	2.83	2.7
62	3	2.84	2.81	2.65	2.79
63	3	2.88	2.84	2.78	2.7
64	3	2.61	2.55	2.55	2.57
65	3	2.78	2.78	2.7	2.76
66	3	2.8	2.83	2.69	2.54
135	3	2.76	2.61	2.6	2.64
141	3	2.8	2.72	2.75	2.77
67	3	2.71	2.72	2.64	2.62
68	3	2.62	2.61	2.57	2.55
69	3	2.71	2.7	2.6	2.68
70	3	2.59	2.57	2.57	2.64
71	3	2.69	2.71	2.6	2.61
72	3	2.47	2.47	2.53	2.46
73	3	2.95	2.94	2.89	2.91
74	3	2.7	2.7	2.61	2.63
75	3	2.64	2.66	2.54	2.62
76	3	2.56	2.55	2.6	2.59
77	3	2.8	2.85	2.66	2.74
80	3	2.63	2.68	2.55	2.61
82	3	2.42	2.43	2.5	2.46
83	3	2.61	2.74	2.68	2.65
84	3	2.58	2.64	2.57	2.59
85	3	2.79	2.78	2.74	2.7
86	3	2.84	2.78	2.8	2.81
87	3	2.88	2.84	2.82	2.76
88	3	2.8	2.78	2.63	2.58
136	3	2.81	2.8	2.7	2.69
142	3	2.51	2.49	2.47	2.49
